# Supplementary material for: Using a Dual CRISPR/Cas9 Approach to Gain Insight into the Role of LRP1B in Glioblastoma
Source: Int J Mol Sci. 2023 Jul 10;24(14):11285. doi: 10.3390/ijms241411285 (PMC10379115; doi:10.3390/ijms241411285)
Supplement: Supplementary file 1 [file ijms-24-11285-s001.zip]

Archive with 1 entries (1 files):
- ijms-2460790-supplementary.pdf
